# Supplementary material for: 1p and/or 19q polysomy is an adverse prognostic factor in oligodendrogliomas, and easy to detect by automated FISH
Source: PLoS One. 2025 May 2;20(5):e0322809. doi: 10.1371/journal.pone.0322809 (PMC12047829; doi:10.1371/journal.pone.0322809)
Supplement: S1 Table — (XLSX) [file pone.0322809.s001.xlsx]

## Sheet: Global Data
S1 Text. Global clinical, histological and molecular data of the study.
Case	Histological grade	Sex	Age (years)	Site	Recurrence	Treatment	Mitosis/10HPF	Vascular proliferation	Necrosis	Calcification	Mib1 (%)	CDKN2A status	1p polysomy	19q polysomy	EFS (months)	OS (months)	Status
Olig1	2	1	44.4247	1	0	4	2	2	0	1	2	1	1	1	61.9667	184.5	1
Olig2	2	1	56.7836	1	1	2	2	2	1	0	1	3	0	0	16.8	31.5333	1
Olig3	2	2	34.8849	1	0	1	2	2	0	0	2	1	1	1	164.867	296.8	0
Olig4	1	1	41.6521	3	0	2	1	1	0	0	1	1	0	0	45.6333	110.4	1
Olig5	1	2	37.4	1	0	1	1	1	0	1	1	1	0	0	38.7333	154.567	1
Olig6	1	2	33.7233	1	0	2	1	1	0	1	1	1	1	1	286.3	286.1	0
Olig7	1	2	47.726	1	0	3	1	1	0	0	1	1	1	0	57.6	85.2667	1
Olig8	2	1	76.1479	1	0	1	1	2	0	0	1	1	1	0	1	1	1
Olig9	2	1	38.3151	1	0	4	1	2	0	1	2	1	0	0	149.667	272.067	0
Olig10	2	2	30.737	2	0	2	2	2	1	0	2	3	1	0	41.7667	51.0333	1
Olig11	2	2	55.6164	1	0	2	1	2	0	1	1	3	0	0	38.8	67.1667	1
Olig12	2	1	35.3863	3	1	2	2	2	1	0	2	2	1	0	17.8667	34.2333	1
Olig13	2	2	43.6822	1	0	2	2	2	0	0	2	1	1	1	49.7667	107.533	1
Olig14	1	1	35.7233	1	0	1	1	1	0	1	1	1	0	0	262.767	262.567	0
Olig15	1	1	55.274	1	0	2	1	1	0	0	1	1	1	1	110	113.4	1
Olig16	2	2	39.4548	3	0	2	2	2	0	1	1	1	1	0	31.9333	110.633	1
Olig17	1	1	41.1781	1	0	2	1	1	0	1	1	1	0	0	51.5	79.4	1
Olig18	1	1	61.3342	1	0	2	1	1	0	0	2	1	0	0	248.3	248.1	0
Olig19	1	2	42.0438	3	0	1	1	1	0	0	1	1	0	0	35.0333	79.0333	1
Olig20	1	1	78.7781	1	0	1	1	1	0	0	1	1	0	0	45	84.7667	1
Olig21	2	1	49.9945	3	0	2	1	1	0	1	1	4	0	0	182.333	183.5	1
Olig22	1	2	22.6	1	0	1	1	1	0	0	1	1	0	0	69.0667	88.3333	1
Olig23	2	1	47.8219	1	0	3	1	2	1	1	1	4	0	0	235	234.8	0
Olig24	2	2	59.726	4	0	4	1	2	1	1	2	1	1	1	35.5	62.7	1
Olig25	1	2	37.1644	1	0	4	1	1	0	0	1	1	0	0	90.2333	130.4	1
Olig26	1	1	27.1041	1	0	2	1	1	0	0	1	1	0	0	137.7	192.767	1
Olig27	1	2	37.6192	1	0	4	1	1	0	1	1	1	0	0	219.067	218.867	0
Olig28	1	2	49.5123	1	0	3	1	1	0	0	1	1	0	0	91.9333	175	1
Olig29	2	1	52.0219	1	0	2	1	2	1	1	2	1	0	0	50.4333	81.2333	1
Olig30	1	1	58.263	1	0	3	1	1	0	1	1	3	1	1	36	41.9333	1
Olig31	1	1	36.8301	1	0	1	1	1	0	0	1	1	0	0	54.3667	209.6	0
Olig32	1	1	58.737	1	0	2	1	1	0	1	2	1	0	0	207.233	207.033	0
Olig33	2	2	48.4356	1	1	4	2	2	1	0	2	1	1	1	44.7	49.7	1
Olig34	1	1	37.5315	1	0	3	1	1	0	0	1	1	1	0	96.1333	201.133	0
Olig35	2	2	75.4767	1	0	1	2	2	0	1	2	1	1	0	48.9667	64	1
Olig36	1	1	59.1753	1	0	1	2	1	0	1	2	1	0	0	46.7333	55.1	1
Olig37	2	1	42.8712	1	1	3	2	2	0	0	2	3	0	0	5.9	21.7	1
Olig38	2	1	46.7151	1	1	2	2	2	1	0	2	1	1	1	2.93333	12.0333	1
Olig39	2	2	48.8274	1	0	4	2	2	1	1	2	1	1	1	146.4	178.967	0
Olig40	2	2	54.6438	1	0	4	2	2	1	1	2	1	1	0	83.0667	122.467	1
Olig41	1	2	55.2384	1	0	4	1	1	0	1	1	1	1	1	171.767	171.567	0
Olig42	2	2	28.2767	1	1	1	2	2	0	0	2	1	1	1	14.9333	19.2667	1
Olig43	2	1	57.1918	1	1	2	2	2	0	1	2	1	1	1	3	29.1667	1
Olig44	1	2	63.4466	1	0	1	1	1	0	0	1	1	0	0	49.6333	125.933	1
Olig45	2	1	51.9918	1	0	4	1	2	0	0	2	1	1	1	156	156.4	0
Olig46	1	2	35.7753	2	0	2	1	1	0	0	1	1	0	0	46.2667	155.8	0
Olig47	2	1	32.8548	1	1	2	1	2	0	0	2	1	1	1	67.7333	122.8	1
Olig48	2	2	59.4849	3	0	2	2	2	0	1	2	1	0	0	13.8	144.6	0
Olig49	2	2	45.2521	1	0	2	1	2	1	1	2	1	0	0	20.9333	77.6	1
Olig50	1	1	50	1	0	2	1	1	0	0	1	1	0	0	8.53333	143.967	0
Olig51	2	2	35.3918	1	0	2	1	2	1	0	2	1	0	0	140.133	141.167	0
Olig52	2	1	60.4986	3	0	4	1	2	1	0	2	3	0	1	1	8.26667	1
Olig53	1	2	65.9616	1	0	2	2	1	0	0	2	1	0	0	64.8333	70.1	1
Olig54	2	1	46.1863	1	0	2	2	2	1	0	2	1	0	0	15.9333	50.6667	1
Olig55	1	1	61.8411	1	0	1	1	1	0	0	1	1	0	0	137.267	137.067	0
Olig56	2	1	58.1315	1	1	2	2	2	1	1	2	2	1	1	2.06667	6.9	1
Olig57	2	1	38.3041	1	0	3	1	2	1	0	1	1	1	1	14.5333	136.3	0
Olig58	2	1	63.7123	1	0	1	1	1	0	0	2	2	1	1	25.2333	63.8	1
Olig59	1	2	61.0548	1	0	2	1	1	0	0	1	1	0	0	123.467	132.133	0
Olig60	2	2	48.4356	1	1	1	2	2	0	0	2	2	1	1	22.3333	131.933	0
Olig61	2	1	76.5589	1	0	2	2	2	0	1	2	3	0	0	124.267	130.767	0
Olig62	2	2	60.6356	3	1	2	1	2	1	1	1	1	0	0	21.0667	130.6	0
Olig63	1	1	42.2274	1	0	1	1	1	0	0	1	1	1	1	19.9667	130.5	0
Olig64	1	1	27.7205	2	0	1	1	1	0	0	1	1	0	0	35.1667	126.267	0
Olig65	2	2	44.137	2	0	4	1	2	1	1	2	1	1	1	58.8333	115.033	1
Olig66	2	1	53.7507	1	0	2	2	2	0	1	2	1	0	0	113.133	122.967	0
Olig67	2	2	44.7068	1	0	2	1	2	0	0	2	1	0	0	18.5333	81.8333	1
Olig68	1	2	50.863	1	0	2	1	1	0	0	1	1	0	0	118.367	119.7	0
Olig69	1	1	36.5123	1	0	2	1	1	0	1	1	1	0	0	22.7667	118.133	0
Olig70	2	1	51.7068	3	1	4	2	2	0	1	2	1	1	1	29.5667	69.7667	1
Olig71	2	1	59.274	1	0	2	1	2	0	0	1	3	0	0	72.2667	89.5	1
Olig72	1	1	56.0301	1	0	1	1	1	0	0	2	1	0	0	20.2667	33.3	1
Olig73	2	1	48.1781	1	1	3	2	2	0	1	2	1	1	1	2.93333	26.4333	1
Olig74	2	1	44.9041	1	1	2	2	2	0	0	1	3	1	1	68.4667	111	0
Olig75	1	1	51.3753	1	0	2	1	1	0	1	1	1	1	1	83.2333	110.6	0
Olig76	1	2	41.2493	1	1	1	1	1	0	0	1	1	0	0	38.0333	110.367	0
Olig77	2	1	69.8301	1	0	1	1	2	0	1	2	1	1	1	43.4333	107.333	0
Olig78	2	2	48.3205	1	1	2	2	2	1	1	2	1	0	0	17.0667	40.2667	1
Olig79	1	1	45.5836	1	1	1	1	1	0	0	1	1	0	0	73.8333	103.167	0
Olig80	1	1	44.1123	1	0	1	1	1	0	0	1	1	0	0	26.2	100.2	0
Olig81	1	1	50.5699	1	1	1	1	1	0	0	2	1	0	0	44.5333	98.5333	0
Olig82	1	1	46.2986	1	0	1	1	1	0	0	1	1	0	0	89.2667	95.9	0
Olig83	2	1	73.4849	1	0	1	1	2	0	0	1	1	0	0	35	35.3	1
Olig84	2	1	61.7425	1	1	4	2	2	0	1	2	1	1	1	4.83333	8.13333	1
Olig85	1	1	35.5233	1	0	1	1	1	0	0	1	1	0	0	63.9333	90.8333	0
Olig86	1	2	44.3205	1	0	1	1	1	0	0	1	1	0	0	22.7667	88.9	0
Olig87	2	2	47.3781	1	1	2	2	2	1	0	2	1	0	0	22.3667	49.3333	1
Olig88	1	1	45.8904	1	0	1	1	1	0	1	1	1	0	0	23.4333	88.3333	0
Olig89	2	2	64.7863	1	0	2	1	2	0	1	2	1	1	1	44.3667	87.9667	0
Olig90	1	1	35.0493	1	0	1	1	1	0	0	1	1	0	0	62.7333	78.9333	0
Olig91	2	1	32.2877	1	0	4	1	2	1	0	2	2	1	1	79.1333	78.9333	0
Olig92	2	2	50.7945	1	1	2	2	2	1	1	2	1	0	0	4.16667	10.1667	1
Olig93	2	1	53.4904	1	0	2	1	2	1	1	1	1	1	1	16.6	33.4333	1
Olig94	2	2	49.8877	1	0	2	2	2	1	1	2	1	1	1	71.8667	76.3	0
Olig95	2	1	57.4986	5	0	1	1	1	0	1	1	2	1	0	22.3667	76.1333	0
Olig96	2	2	42.3479	2	1	2	1	2	0	0	1	1	0	0	45.1	75.8333	0
Olig97	2	2	32.2603	1	0	2	1	2	0	1	1	1	0	0	75	75.4333	0
Olig98	1	1	42.7479	3	0	2	1	1	0	0	1	1	0	0	74.6333	74.4333	0
Olig99	1	2	32.3863	1	0	1	1	1	0	0	1	1	0	0	73.5	73.3	0
Olig100	1	1	47.5781	1	0	2	1	1	0	0	1	1	0	0	34.6333	72.6667	0
Olig101	1	1	70.3836	1	0	2	1	1	0	0	1	1	1	1	68.2	68	0
Olig102	2	2	46.5973	1	0	4	2	2	1	1	2	1	1	1	60	59.7333	1
Olig103	1	2	53.9589	1	0	2	1	1	0	1	1	1	1	1	10.7333	16.2333	1
Olig104	1	2	56.3781	1	0	2	1	1	0	0	1	1	0	0	37.1333	66.5333	0
Olig105	1	2	69.4849	3	1	2	1	1	0	1	2	1	1	1	66.2333	66.0333	0
Olig106	1	2	63.926	2	1	2	1	1	0	1	1	1	1	1	65.4	65.2	0
Olig107	1	1	54.9918	1	1	1	1	1	0	1	1	4	0	0	36.4	59.8667	0
Olig108	1	1	35.4877	1	0	1	1	1	0	1	1	1	1	1	36.1667	35.7333	0
Olig109	1	2	49.2329	3	0	1	1	1	0	1	1	4	0	0	23.9667	60.2667	0
Olig110	1	1	53.2822	2	0	1	1	1	0	0	1	4	0	0	8.4	58.4	0
Olig111	1	2	51.4192	1	0	2	1	1	0	0	1	4	0	0	55.0333	54.6	0
Olig112	2	1	56.0082	1	0	1	1	1	1	1	2	4	1	0	2	2	1
Olig113	1	2	60.6356	5	0	2	1	1	0	0	1	4	0	0	54.4	53.9667	0
Olig114	2	2	79.6932	1	0	3	2	2	0	1	2	4	0	0	51	51.4333	1
Olig115	1	1	50.1726	2	0	1	1	1	0	0	1	4	1	1	53.9667	53.5333	0
Olig116	2	1	37.4849	1	0	4	1	2	1	0	2	4	0	0	53.8667	53.4333	0
Olig117	2	2	72.3068	1	1	4	2	2	0	0	2	4	0	0	10.1333	18.1333	1
Olig118	1	1	76.7726	2	0	1	1	1	0	1	1	4	0	0	53.0333	52.6	0
Olig119	2	2	59.1425	2	1	3	1	2	1	1	2	4	1	1	14.1333	25.6667	1
Olig120	1	1	60.5863	1	0	2	1	1	0	1	1	4	0	0	49.9333	49.6	0
Olig121	1	1	43.0356	5	0	1	1	1	0	1	1	4	0	0	42.6333	46.5667	0
Olig122	2	1	50.6384	1	1	2	1	2	1	1	2	3	0	0	31.9	41.2333	0
Olig123	1	2	43.2685	1	0	1	1	1	0	0	1	4	0	0	41	41.2	0
Olig124	1	1	62.126	1	0	2	1	1	0	1	2	1	0	0	12.2667	40.0333	0
Olig125	2	1	65.5562	1	0	2	1	2	0	0	1	1	1	0	9	8.6	1
Olig126	1	1	37.211	1	0	3	1	1	0	0	1	1	0	0	39.2667	38.9333	0
Olig127	1	1	51.5178	5	0	1	1	1	0	0	1	4	1	0	25.1	38.6667	0
Olig128	2	2	77.5836	1	0	1	1	1	0	0	1	2	1	1	25.1	37.7667	0
Olig129	1	2	33.3288	1	0	1	1	1	0	0	1	3	0	0	37.4333	37.1	0
Olig130	1	2	10.9918	1	0	1	1	1	0	1	1	1	0	1	37.3667	37.0333	0
Olig131	1	2	38.9397	1	0	2	1	1	0	1	1	1	0	0	24.1	35.7333	0
Olig132	1	1	56.5973	2	0	2	2	1	0	1	2	1	1	1	34.8333	34.5333	0
Olig133	1	1	54.2384	5	0	3	1	1	0	0	1	4	0	0	4.66667	34.5	0
Olig134	1	2	61.1452	1	0	3	1	1	0	0	1	1	0	0	31.9667	31.6667	0
Olig135	1	1	32.5205	3	0	1	1	1	0	0	1	4	0	0	30.1333	29.8333	0
Olig136	1	1	57.9699	1	0	2	1	1	0	1	1	4	1	1	29.8333	29.5333	0
Olig137	1	1	26.8795	1	0	4	1	1	0	0	1	4	0	0	28.8	28.5	0
Olig138	1	1	43.8274	1	0	3	1	1	0	1	1	4	0	0	21	20.7	0
Olig139	1	1	32.1699	1	0	4	1	1	0	1	1	4	0	0	20.9667	20.6667	0
Olig140	1	1	53.0082	1	0	3	1	1	0	0	1	1	0	0	12.2333	17.5333	0
Olig141	1	1	42.2164	3	0	1	1	1	0	0	1	1	0	0	17.5	18	0
Olig142	2	1	34.674	2	0	3	1	2	1	1	1	2	0	0	15.2667	14.9667	0
Olig143	2	1	66.6274	3	1	2	1	2	0	1	2	1	1	1	15.2667	14.9667	0
Olig144	1	1	50.4137	3	0	2	1	1	0	0	1	4	1	1	77.9333	212.233	0
Olig145	1	1	45.5753	1	0	1	1	1	0	1	1	4	0	0	99.5	176.167	0
Case	Histological grade	Sex	Age (years)	Site	Recurrence	Treatment	Mitosis/10HPF	Vascular proliferation	Necrosis	Calcification	Mib1 (%)	CDKN2A status	1p polysomy	19q polysomy	EFS (months)	OS (months)	Status
	1 = O2	1=Male	1 = ≤ 49	1 = Frontal	0 = No	1 = None	1 = ≤5	1 = endocrinoid	0 = absent	0 = absent	1 = ≤17	1 = Normal	0 = absent	0 = absent			0 = Alive
	2 = O3	2=Female	2 = >49	2 = Parietal	1 = Yes	2 = Chemotherapy	2 = >5	2 = glomeruloid	1 = present	1 = present	2 = >17	2 = Homozygot	1 = present	1 = present			1 = Dead
				3 = Temporal		3 = Radiotherapy						3 = hemizygot
				4 = Occipital		4 = Chemo + Radio						4 = Not Available
				5 = Cingular
